# Supplementary material for: Organization of neuropeptide systems in the human brain
Source: Nat Neurosci. 2026 Mar 17;29(5):1212–24. doi: 10.1038/s41593-026-02236-w (PMC13156038; doi:10.1038/s41593-026-02236-w)
Supplement: Supplementary file 3 — Statistical source data. [file 41593_2026_2236_MOESM3_ESM.xlsx]

## Sheet: fig2a
Region	ADCYAP1R1	ADIPOR2	APLNR	BDKRB2	CALCRL	CCKBR	EDNRA	EDNRB	GALR1	GHR	GIPR	GLP2R	GRPR	HCRTR1	LEPR	MCHR1	MCHR2	NPFFR2	NPR2	NPR3	NPY1R	NPY2R	NPY5R	NTSR1	NTSR2	OPRK1	OPRL1	OPRM1	OXTR	RAMP1	RAMP3	RXFP1	SORT1	SSTR1	SSTR2	TACR2	VIPR1	VIPR2
Vis	0.3199	0.499039	0.429787	0.530314	0.502615	0.782287	0.644524	0.290559	0.6369	0.403951	0.433908	0.645829	0.510344	0.521722	0.387924	0.475036	0.560243	0.414774	0.519774	0.571484	0.498175	0.523491	0.48258	0.327639	0.343482	0.346558	0.666165	0.185357	0.366142	0.434587	0.51723	0.6898	0.599503	0.427252	0.535948	0.383262	0.831474	0.764006
SomMot	0.311869	0.574688	0.483962	0.376861	0.404512	0.828958	0.627573	0.328008	0.508162	0.340383	0.432936	0.630127	0.512356	0.490719	0.373873	0.590029	0.574718	0.504847	0.452529	0.497385	0.537169	0.482379	0.498669	0.419262	0.415054	0.516529	0.65668	0.290928	0.359176	0.437412	0.591771	0.725847	0.615997	0.519903	0.617299	0.44634	0.817177	0.70599
DorsAttn	0.336605	0.514754	0.437475	0.445125	0.452213	0.859024	0.548157	0.397553	0.534561	0.388744	0.384058	0.725166	0.534262	0.472938	0.393812	0.601964	0.61005	0.427061	0.434103	0.539621	0.560792	0.497056	0.536119	0.415826	0.455921	0.457662	0.652615	0.368267	0.390334	0.45928	0.49428	0.7111	0.55535	0.563232	0.61398	0.484704	0.81175	0.660446
SalVentAttn	0.393287	0.521002	0.542616	0.453589	0.485467	0.872858	0.528093	0.471022	0.495463	0.462452	0.393339	0.747613	0.535384	0.495197	0.37729	0.631181	0.617617	0.503431	0.412534	0.493522	0.63212	0.494764	0.567945	0.548744	0.503658	0.589281	0.640608	0.455166	0.451176	0.446218	0.489951	0.747781	0.528942	0.65698	0.679864	0.518298	0.809648	0.598811
Cont	0.341931	0.523093	0.48223	0.458178	0.484066	0.874293	0.538505	0.410894	0.553845	0.399646	0.395675	0.692077	0.565338	0.509992	0.360127	0.605574	0.639874	0.470481	0.414936	0.521195	0.622482	0.479503	0.572728	0.473544	0.44781	0.470498	0.679401	0.41063	0.394974	0.469865	0.487229	0.730763	0.544061	0.596434	0.631058	0.485301	0.817694	0.657675
Default	0.359365	0.498796	0.473824	0.475713	0.494161	0.873399	0.517487	0.427627	0.522561	0.455871	0.379901	0.732668	0.568504	0.484436	0.364887	0.608292	0.633076	0.474889	0.419585	0.509987	0.623774	0.485222	0.579788	0.49072	0.462661	0.487934	0.671281	0.414993	0.41641	0.470906	0.482699	0.730454	0.528585	0.616932	0.640352	0.505478	0.814405	0.649395
Limbic	0.461003	0.502899	0.564062	0.604296	0.515163	0.874582	0.436897	0.565738	0.416528	0.582024	0.368276	0.754523	0.593344	0.484705	0.357687	0.602802	0.592483	0.475087	0.40176	0.477699	0.645369	0.489387	0.599917	0.606687	0.589389	0.564843	0.615135	0.44586	0.542923	0.520728	0.385554	0.692162	0.458061	0.730975	0.695516	0.576639	0.785262	0.571679
Amygdala	0.8033	0.347863	0.686768	0.432861	0.682556	0.555743	0.354452	0.767646	0.522038	0.574476	0.626836	0.349912	0.451408	0.565347	0.617214	0.277812	0.200513	0.496968	0.513892	0.422955	0.631096	0.552195	0.71018	0.555744	0.821489	0.603764	0.449024	0.696496	0.698124	0.801128	0.215622	0.229157	0.349171	0.615802	0.528694	0.588095	0.493861	0.259658
Caudate	0.522094	0.614405	0.534668	0.354358	0.616997	0.282401	0.390747	0.828866	0.32443	0.409424	0.446163	0.188486	0.192997	0.56352	0.566034	0.100873	0.0790874	0.371187	0.516112	0.298166	0.686453	0.213394	0.855037	0.301682	0.855493	0.664677	0.421247	0.47817	0.644476	0.836466	0.313642	0.195988	0.334627	0.210151	0.386939	0.418945	0.494276	0.238856
Globus-pallidus	0.769237	0.712819	0.731332	0.530922	0.450063	0.14013	0.514892	0.856304	0.54699	0.633448	0.624163	0.171027	0.23589	0.466707	0.6398	0.230943	0.0927702	0.171297	0.516001	0.480982	0.297979	0.362416	0.299077	0.227516	0.863619	0.239017	0.292019	0.440763	0.879373	0.755108	0.590615	0.0507597	0.539236	0.357172	0.180942	0.315986	0.121815	0.313951
Hippocampus	0.652222	0.340673	0.442452	0.286813	0.350964	0.440668	0.289456	0.579335	0.310884	0.679886	0.507927	0.372721	0.404461	0.459612	0.737926	0.35656	0.0861554	0.140488	0.5354	0.271975	0.366482	0.37401	0.561351	0.437685	0.589521	0.4052	0.465391	0.316007	0.694121	0.712985	0.346297	0.13426	0.62388	0.566322	0.556434	0.39555	0.345099	0.318095
Nucleus-accumbens	0.691277	0.357869	0.522587	0.15261	0.451951	0.32748	0.334327	0.849563	0.486431	0.570171	0.511676	0.465005	0.257177	0.654447	0.686921	0.163855	0.144201	0.27662	0.685375	0.278091	0.609154	0.391204	0.756421	0.413149	0.889376	0.78844	0.496337	0.781499	0.852824	0.890702	0.179535	0.258332	0.179633	0.322166	0.523558	0.574195	0.584793	0.289169
Putamen	0.500438	0.630025	0.396082	0.434719	0.474843	0.302085	0.359883	0.768693	0.376001	0.407068	0.540384	0.235922	0.216447	0.538313	0.577633	0.147574	0.191193	0.186836	0.572275	0.31779	0.574731	0.224412	0.723971	0.311977	0.746521	0.49326	0.335991	0.401184	0.694293	0.688306	0.302295	0.288208	0.453737	0.223525	0.318408	0.421981	0.409463	0.225104
Thalamus	0.742871	0.637122	0.72039	0.2321	0.465301	0.0990219	0.441981	0.801483	0.489925	0.610858	0.599936	0.176139	0.176009	0.462403	0.670353	0.174153	0.0781538	0.165668	0.518098	0.293879	0.309502	0.198886	0.310551	0.272219	0.702271	0.510267	0.564464	0.756732	0.656133	0.629981	0.59239	0.0782774	0.398909	0.324158	0.152306	0.387716	0.0773239	0.25437
Hypothalamus	0.81315	0.418886	0.747396	0.111993	0.456707	0.159452	0.322548	0.862027	0.684282	0.689159	0.511889	0.281558	0.448303	0.653678	0.719689	0.189284	0.093442	0.490626	0.699005	0.52606	0.547214	0.41576	0.53561	0.483768	0.892959	0.534402	0.570396	0.655673	0.927433	0.70006	0.562427	0.119847	0.158407	0.660719	0.307554	0.391414	0.14578	0.29266

## Sheet: fig2b
structure	gene	count	mean	std	min	25%	median	75%	max
cortex	ADCYAP1R1	400.0	0.36433978290593544	0.08599076249274355	0.1381579692478835	0.310907	0.35209	0.410927	0.7483465892407244
cortex	ADIPOR2	400.0	0.5185207121537477	0.08487716016224399	0.2656591507378922	0.459302	0.519238	0.577569	0.8114935998366282
cortex	APLNR	400.0	0.4871165787111781	0.10017657335144714	0.1640946091316457	0.41271	0.487487	0.547715	0.8077475303228694
cortex	BDKRB2	400.0	0.4588913331951218	0.09680906354590257	0.2477230947006481	0.394863	0.446324	0.505459	0.8843639232569973
cortex	CALCRL	400.0	0.4656175548162112	0.09578510008599067	0.1428720399692563	0.409287	0.473718	0.527188	0.7816064085307911
cortex	CCKBR	400.0	0.8559405558252132	0.05406469547867058	0.5800590260371123	0.83381	0.866951	0.890755	0.947513185097758
cortex	EDNRA	400.0	0.538043432619471	0.1166921505938609	0.1569208063004957	0.468587	0.532347	0.597631	0.974629847363618
cortex	EDNRB	400.0	0.4039345454043171	0.10119215543441	0.1606548648646406	0.337871	0.399849	0.460609	0.731192746975242
cortex	GALR1	400.0	0.5422054424300355	0.0996857247602633	0.2761651531487239	0.475566	0.534567	0.5956	0.9066450600242896
cortex	GHR	400.0	0.42691525365831157	0.11528982946143664	0.0842050502937036	0.351348	0.415977	0.506003	0.7247338559805022
cortex	GIPR	400.0	0.3813248694232877	0.08906883219922376	0.1025517799796545	0.324264	0.386599	0.438699	0.6077537438691849
cortex	GLP2R	400.0	0.6622399820583935	0.11933063668513624	0.2960551665969615	0.584696	0.674398	0.749805	0.9667279957694516
cortex	GRPR	400.0	0.5424479737550159	0.06552594619540832	0.3011310260684209	0.499734	0.544264	0.58331	0.7154114846747394
cortex	HCRTR1	400.0	0.4833400293233273	0.08918455908396307	0.2374306310260416	0.431259	0.484638	0.540184	0.7480143509954724
cortex	LEPR	400.0	0.3675288868933086	0.06146717920069631	0.1704661328867063	0.336456	0.368675	0.400385	0.7160570926319841
cortex	MCHR1	400.0	0.5956741352340256	0.0860281975569437	0.3165151583370402	0.547922	0.604192	0.65884	0.7907491467462734
cortex	MCHR2	400.0	0.5951980569480981	0.06396723154845145	0.3257820442708447	0.555718	0.600561	0.635906	0.8167003677334239
cortex	NPFFR2	400.0	0.48657198699855664	0.10247680322477186	0.2018504616150271	0.409924	0.488625	0.555652	0.8184772338438744
cortex	NPR2	400.0	0.4600122029622262	0.08188235631041912	0.2166318913868384	0.39984	0.452391	0.507727	0.755507329411023
cortex	NPR3	400.0	0.4966134252711541	0.0859038465118303	0.2517062464211742	0.437391	0.504865	0.564961	0.7539248676723762
cortex	NPY1R	400.0	0.6018467444958964	0.08078234929777078	0.3543186015493211	0.548779	0.600451	0.663991	0.7767211538511527
cortex	NPY2R	400.0	0.47538863530797726	0.06191828688151922	0.2865567611591914	0.438554	0.474926	0.513384	0.7274136162638555
cortex	NPY5R	400.0	0.5501484313175609	0.07114637669980277	0.299008956848917	0.51211	0.555616	0.600838	0.7098434456017823
cortex	NTSR1	400.0	0.45849548713661875	0.12013964644342169	0.0921348083692688	0.386281	0.458532	0.534858	0.8144794964754846
cortex	NTSR2	400.0	0.444954285276118	0.09128038623678005	0.2132351446296587	0.39453	0.442904	0.496303	0.7359735253949657
cortex	OPRK1	400.0	0.4865383023689532	0.11383380279214296	0.1332623433834365	0.417424	0.479832	0.557657	0.7890166207944485
cortex	OPRL1	400.0	0.6389037057450205	0.07470295237585645	0.3745466221517014	0.593574	0.651716	0.691915	0.8105680359496236
cortex	OPRM1	400.0	0.35728912567278925	0.12664003946393243	0.0297837363090868	0.275017	0.378893	0.450845	0.5882391244192752
cortex	OXTR	400.0	0.39663960191428926	0.08199568192339461	0.2030783190077261	0.346187	0.38221	0.432464	0.6649965793282361
cortex	RAMP1	400.0	0.4578511743250526	0.06986281517899408	0.2417375768644007	0.411618	0.458825	0.500314	0.7178291699432394
cortex	RAMP3	400.0	0.49825310804422246	0.09037327524822171	0.2468138948860561	0.436325	0.500591	0.559393	0.811472127694152
cortex	RXFP1	400.0	0.7406775231175976	0.05526239858580885	0.5363616385778928	0.69965	0.738798	0.782668	0.9092810979626024
cortex	SORT1	400.0	0.5437839498417474	0.08203087776644337	0.3324300938376286	0.49646	0.548123	0.596022	0.7689578436679465
cortex	SSTR1	400.0	0.5896886045012084	0.11540117505228112	0.2358867028594056	0.518369	0.590296	0.668199	0.8618526432752178
cortex	SSTR2	400.0	0.6492906502555068	0.07555163211114214	0.3209276669531845	0.612727	0.659734	0.697956	0.7981024708675555
cortex	TACR2	400.0	0.4774147919018503	0.10560294835856468	0.0682814095388032	0.409461	0.487865	0.551374	0.7525674044708002
cortex	VIPR1	400.0	0.820027165588638	0.03179753880900434	0.7024933603177131	0.79943	0.820765	0.841389	0.9118266417275992
cortex	VIPR2	400.0	0.6711334103454388	0.0786875307236265	0.4440653341007792	0.628623	0.672041	0.707407	0.9440944339998132
hypothalamus	ADCYAP1R1	1.0	0.8131501882092566		0.8131501882092566	0.81315	0.81315	0.81315	0.8131501882092566
hypothalamus	ADIPOR2	1.0	0.4188856027305024		0.4188856027305024	0.418886	0.418886	0.418886	0.4188856027305024
hypothalamus	APLNR	1.0	0.7473964049415251		0.7473964049415251	0.747396	0.747396	0.747396	0.7473964049415251
hypothalamus	BDKRB2	1.0	0.1119930561374245		0.1119930561374245	0.111993	0.111993	0.111993	0.1119930561374245
hypothalamus	CALCRL	1.0	0.4567070518975124		0.4567070518975124	0.456707	0.456707	0.456707	0.4567070518975124
hypothalamus	CCKBR	1.0	0.1594524973338099		0.1594524973338099	0.159452	0.159452	0.159452	0.1594524973338099
hypothalamus	EDNRA	1.0	0.3225475495547644		0.3225475495547644	0.322548	0.322548	0.322548	0.3225475495547644
hypothalamus	EDNRB	1.0	0.8620274926938633		0.8620274926938633	0.862027	0.862027	0.862027	0.8620274926938633
hypothalamus	GALR1	1.0	0.684281671289311		0.684281671289311	0.684282	0.684282	0.684282	0.684281671289311
hypothalamus	GHR	1.0	0.689158554911244		0.689158554911244	0.689159	0.689159	0.689159	0.689158554911244
hypothalamus	GIPR	1.0	0.5118886971022778		0.5118886971022778	0.511889	0.511889	0.511889	0.5118886971022778
hypothalamus	GLP2R	1.0	0.2815579816204195		0.2815579816204195	0.281558	0.281558	0.281558	0.2815579816204195
hypothalamus	GRPR	1.0	0.4483026646926696		0.4483026646926696	0.448303	0.448303	0.448303	0.4483026646926696
hypothalamus	HCRTR1	1.0	0.653678182131016		0.653678182131016	0.653678	0.653678	0.653678	0.653678182131016
hypothalamus	LEPR	1.0	0.7196892906582313		0.7196892906582313	0.719689	0.719689	0.719689	0.7196892906582313
hypothalamus	MCHR1	1.0	0.1892844563192389		0.1892844563192389	0.189284	0.189284	0.189284	0.1892844563192389
hypothalamus	MCHR2	1.0	0.0934419988123298		0.0934419988123298	0.093442	0.093442	0.093442	0.0934419988123298
hypothalamus	NPFFR2	1.0	0.4906263737149936		0.4906263737149936	0.490626	0.490626	0.490626	0.4906263737149936
hypothalamus	NPR2	1.0	0.6990048828609922		0.6990048828609922	0.699005	0.699005	0.699005	0.6990048828609922
hypothalamus	NPR3	1.0	0.5260604773691608		0.5260604773691608	0.52606	0.52606	0.52606	0.5260604773691608
hypothalamus	NPY1R	1.0	0.5472136919182374		0.5472136919182374	0.547214	0.547214	0.547214	0.5472136919182374
hypothalamus	NPY2R	1.0	0.4157598095718747		0.4157598095718747	0.41576	0.41576	0.41576	0.4157598095718747
hypothalamus	NPY5R	1.0	0.5356104291570927		0.5356104291570927	0.53561	0.53561	0.53561	0.5356104291570927
hypothalamus	NTSR1	1.0	0.4837675854124879		0.4837675854124879	0.483768	0.483768	0.483768	0.4837675854124879
hypothalamus	NTSR2	1.0	0.8929591078962168		0.8929591078962168	0.892959	0.892959	0.892959	0.8929591078962168
hypothalamus	OPRK1	1.0	0.5344016903508019		0.5344016903508019	0.534402	0.534402	0.534402	0.5344016903508019
hypothalamus	OPRL1	1.0	0.570396433033865		0.570396433033865	0.570396	0.570396	0.570396	0.570396433033865
hypothalamus	OPRM1	1.0	0.6556729770099105		0.6556729770099105	0.655673	0.655673	0.655673	0.6556729770099105
hypothalamus	OXTR	1.0	0.927432540450061		0.927432540450061	0.927433	0.927433	0.927433	0.927432540450061
hypothalamus	RAMP1	1.0	0.700059515971609		0.700059515971609	0.70006	0.70006	0.70006	0.700059515971609
hypothalamus	RAMP3	1.0	0.5624271723190958		0.5624271723190958	0.562427	0.562427	0.562427	0.5624271723190958
hypothalamus	RXFP1	1.0	0.1198466055585823		0.1198466055585823	0.119847	0.119847	0.119847	0.1198466055585823
hypothalamus	SORT1	1.0	0.1584070631464634		0.1584070631464634	0.158407	0.158407	0.158407	0.1584070631464634
hypothalamus	SSTR1	1.0	0.6607186974617905		0.6607186974617905	0.660719	0.660719	0.660719	0.6607186974617905
hypothalamus	SSTR2	1.0	0.3075535611962017		0.3075535611962017	0.307554	0.307554	0.307554	0.3075535611962017
hypothalamus	TACR2	1.0	0.3914135424217452		0.3914135424217452	0.391414	0.391414	0.391414	0.3914135424217452
hypothalamus	VIPR1	1.0	0.1457795015688242		0.1457795015688242	0.14578	0.14578	0.14578	0.1457795015688242
hypothalamus	VIPR2	1.0	0.2926599544261002		0.2926599544261002	0.29266	0.29266	0.29266	0.2926599544261002
subcortex	ADCYAP1R1	54.0	0.6413333820235908	0.1574759639660179	0.3252543340180759	0.539836	0.635305	0.777636	0.9203313473210476
subcortex	ADIPOR2	54.0	0.5550488198238759	0.17613416466627244	0.1869088767408183	0.404397	0.6022	0.661872	0.9158120074698132
subcortex	APLNR	54.0	0.5530768828393096	0.18627765114520506	0.2285081736096898	0.39983	0.558703	0.716996	0.9349716184831492
subcortex	BDKRB2	54.0	0.33522934372810226	0.15109633304062892	0.0860466439334176	0.218027	0.323713	0.436944	0.7231441507884155
subcortex	CALCRL	54.0	0.45874119872499747	0.12381178490684155	0.152643035060801	0.383571	0.440183	0.513981	0.7360690362779265
subcortex	CCKBR	54.0	0.28400088893193987	0.17738199599084883	0.0503140661053618	0.127212	0.284174	0.400357	0.7382318486583493
subcortex	EDNRA	54.0	0.40501855873899256	0.11686293215357209	0.0982901093510671	0.32955	0.407342	0.477426	0.6824586158713057
subcortex	EDNRB	54.0	0.7551020723145678	0.13124959780619924	0.4630278535511732	0.68824	0.814088	0.849804	0.9460264404201778
subcortex	GALR1	54.0	0.40935163326323293	0.1573249739278488	0.1813968492741458	0.310966	0.372866	0.483204	0.8513989468283454
subcortex	GHR	54.0	0.5140160909029267	0.1531143305427133	0.1783417604224681	0.406386	0.544877	0.648808	0.7482377858323808
subcortex	GIPR	54.0	0.577346627656171	0.11781016687897103	0.2866235491592137	0.494446	0.561449	0.659165	0.8886356378134947
subcortex	GLP2R	54.0	0.27290350258327983	0.11504504478754775	0.0501806160506338	0.183449	0.255491	0.339108	0.5810277806186986
subcortex	GRPR	54.0	0.23554683928546535	0.12663565748670366	0.0455910963378967	0.139807	0.205323	0.315016	0.5354175729123615
subcortex	HCRTR1	54.0	0.5133440785768627	0.09791754509256417	0.3312220530423935	0.424872	0.498587	0.578118	0.7537243224604296
subcortex	LEPR	54.0	0.6347750541682353	0.09062713746957776	0.3949961999152771	0.585828	0.635779	0.688386	0.8259462692106678
subcortex	MCHR1	54.0	0.18921331220377052	0.10061182549838046	0.0298697374115784	0.110548	0.173961	0.256185	0.4583836321510186
subcortex	MCHR2	54.0	0.11211650534635481	0.06825887022794243	0.0113512944379552	0.0620044	0.101926	0.129005	0.3683644122853089
subcortex	NPFFR2	54.0	0.20191176705644157	0.13050521282513827	0.0189369609306236	0.0956526	0.177162	0.287961	0.5484539108193255
subcortex	NPR2	54.0	0.5110922761424813	0.11546931465429541	0.2636621812907088	0.42982	0.510629	0.59796	0.7507807017013357
subcortex	NPR3	54.0	0.3084987518570169	0.09593364161306621	0.1302347048394239	0.238211	0.305405	0.365416	0.612536997566362
subcortex	NPY1R	54.0	0.463240883873246	0.18875008107424537	0.1405743534465059	0.315409	0.453445	0.625805	0.8295949413539332
subcortex	NPY2R	54.0	0.23544982189138783	0.17610021660084652	0.0095313893121099	0.0620292	0.206465	0.354868	0.5898375270787451
subcortex	NPY5R	54.0	0.5531942015615149	0.2405703122655669	0.1138387242529259	0.351025	0.603461	0.757677	0.91063555639337
subcortex	NTSR1	54.0	0.3275610384572783	0.14738561295607602	0.1006692975844077	0.226421	0.313137	0.403274	0.7410439678215713
subcortex	NTSR2	54.0	0.7220022383615026	0.13742571266469986	0.3943604611302608	0.629936	0.734258	0.831884	0.9362513230581514
subcortex	OPRK1	54.0	0.5369237634299335	0.2063196224821551	0.0290571371596472	0.381031	0.585595	0.707986	0.9569486744143774
subcortex	OPRL1	54.0	0.4542943916397618	0.11727784361130528	0.1923349514888704	0.370647	0.440437	0.553304	0.7009581764148894
subcortex	OPRM1	54.0	0.5531451410634779	0.2168290909402731	0.1745257904124426	0.377192	0.583844	0.751482	0.9459026400114048
subcortex	OXTR	54.0	0.6607138763294594	0.14473453069851272	0.3360063746433084	0.561528	0.65798	0.762301	0.9472801650038916
subcortex	RAMP1	54.0	0.6826593877669905	0.14267144825177003	0.3413651395790387	0.590584	0.722862	0.794585	0.9235358436513548
subcortex	RAMP3	54.0	0.3786264553222012	0.1866872105412474	0.0456461937910443	0.240544	0.357677	0.508176	0.8377118008290916
subcortex	RXFP1	54.0	0.19318334812062427	0.14781648522326152	0.010869475231191	0.0786282	0.166648	0.277914	0.5838449851665404
subcortex	SORT1	54.0	0.43717067670213866	0.16713014571645451	0.0966527582858366	0.306339	0.426724	0.538575	0.7895518430672978
subcortex	SSTR1	54.0	0.3377040850647024	0.17590737244069013	0.1047845224463053	0.225826	0.284332	0.453104	0.7407812188312634
subcortex	SSTR2	54.0	0.34898458504755187	0.19102018811060376	0.0533377036792626	0.183548	0.346873	0.478537	0.8035232304928055
subcortex	TACR2	54.0	0.38225271317995557	0.10713037316947224	0.1809055487887061	0.325609	0.372705	0.45022	0.6417053562743313
subcortex	VIPR1	54.0	0.3301816443978704	0.21984877575071543	0.0351852094264388	0.0937169	0.317872	0.490913	0.8147382138204525
subcortex	VIPR2	54.0	0.27567665476413383	0.0661471729138343	0.1134625329470678	0.239625	0.269364	0.304029	0.5931354600358352

## Sheet: fig3
gene	dorsomedial hypothalamic nucleus, left	lateral hypothalamic area, mammillary region, left	lateral mammillary nucleus, left	medial mammillary nucleus, left	perifornical nucleus, left	posterior hypothalamic area, left	tuberomammillary nucleus, left	ventromedial hypothalamic nucleus, left
ADCYAP1R1	0.912009	0.869771	0.62402	0.564206	0.797878	0.834768	0.787217	0.876822
ADIPOR2	0.191876	0.480108	0.279339	0.349124	0.284027	0.241724	0.247338	0.151818
APLNR	0.784809	0.684386	0.865605	0.525291	0.631136	0.580711	0.748313	0.567362
BDKRB2	0.195093	0.380954	0.286131	0.355666	0.420555	0.211584	0.15328	0.238617
CALCRL	0.434678	0.342979	0.287055	0.454384	0.341694	0.396115	0.29236	0.637247
CCKBR	0.0998863	0.114961	0.0837748	0.110575	0.125626	0.105259	0.118854	0.153701
EDNRA	0.466396	0.40704	0.294718	0.503687	0.337825	0.174862	0.231223	0.235606
EDNRB	0.883038	0.864863	0.621603	0.454517	0.851591	0.861807	0.7732	0.866708
GALR1	0.76945	0.704471	0.601622	0.226853	0.894318	0.783438	0.742758	0.905409
GHR	0.720341	0.663985	0.555619	0.364386	0.832488	0.620033	0.638737	0.946159
GIPR	0.493531	0.639531	0.424186	0.452568	0.460931	0.415352	0.518176	0.573793
GLP2R	0.237816	0.312809	0.128714	0.194933	0.290005	0.230299	0.172646	0.214119
GRPR	0.317271	0.373995	0.574659	0.748839	0.582767	0.371829	0.436108	0.317345
HCRTR1	0.937723	0.828587	0.667437	0.658988	0.855771	0.83531	0.778905	0.946224
LEPR	0.699913	0.696082	0.851221	0.615607	0.77235	0.65235	0.843914	0.77964
MCHR1	0.346142	0.241235	0.292277	0.585962	0.383934	0.284621	0.309157	0.388396
MCHR2	0.100696	0.0819661	0.13003	0.13893	0.151627	0.112824	0.155639	0.128632
NPFFR2	0.595776	0.54045	0.893552	0.0324328	0.734488	0.666711	0.884768	0.197847
NPR2	0.727129	0.708789	0.925822	0.665639	0.815542	0.720761	0.846747	0.634031
NPR3	0.639674	0.662679	0.803828	0.313351	0.65824	0.725899	0.73974	0.57947
NPY1R	0.511247	0.478821	0.417284	0.466462	0.471523	0.474782	0.41874	0.631668
NPY2R	0.411342	0.465933	0.258838	0.233199	0.585465	0.524172	0.427989	0.389327
NPY5R	0.472877	0.33181	0.296616	0.539969	0.459004	0.387711	0.341528	0.480098
NTSR1	0.440493	0.640355	0.540831	0.436258	0.577865	0.495829	0.603376	0.353921
NTSR2	0.907697	0.827961	0.736908	0.533634	0.891273	0.856661	0.848171	0.900359
OPRK1	0.625458	0.552315	0.176364	0.284928	0.526857	0.609114	0.56716	0.707335
OPRL1	0.565651	0.640932	0.627157	0.58179	0.51727	0.534322	0.632207	0.66127
OPRM1	0.678476	0.630917	0.428517	0.215662	0.551874	0.649829	0.6814	0.561232
OXTR	0.897923	0.785004	0.614186	0.55102	0.865469	0.791691	0.880306	0.91565
RAMP1	0.699412	0.558377	0.275719	0.165897	0.558242	0.495822	0.563201	0.49728
RAMP3	0.234612	0.710658	0.93022	0.518287	0.643235	0.667305	0.888342	0.21217
RXFP1	0.0553588	0.0634908	0.0598865	0.0926024	0.147143	0.047251	0.0322828	0.0403094
SORT1	0.108794	0.335661	0.1833	0.2794	0.234707	0.0741501	0.194143	0.0724717
SSTR1	0.490268	0.677363	0.989599	0.7282	0.702491	0.594906	0.982722	0.513343
SSTR2	0.449026	0.246636	0.0514637	0.00834788	0.210872	0.278583	0.212535	0.441122
TACR2	0.579495	0.601639	0.513926	0.410385	0.493712	0.599542	0.421203	0.607877
VIPR1	0.134349	0.234769	0.136571	0.18738	0.182413	0.145309	0.128428	0.133152
VIPR2	0.245768	0.414929	0.125291	0.216273	0.240141	0.246606	0.223736	0.228854

## Sheet: fig4b
gene	5HT1a	5HT1b	5HT2a	5HT4	5HT6	A4B2	CB1	D1	D2	GABAa	H3	KOR	M1	MOR	NMDA	mGluR5
ADCYAP1R1	3.71262	1.63244	1.9659	1.29456	5.87188	3.24838	1.26096	1.68402	1.75649	2.24581	3.36049	1.66381	4.78354	3.93465	3.46589	2.81959
ADIPOR2	6.86515	0.541688	1.09893	0.583513	1.14431	1.07513	1.31642	0.282527	0.49808	3.41417	0.293652	1.01603	3.21018	0.52248	0.684621	0.960573
APLNR	1.47667	1.01619	0.490317	1.52915	5.29056	1.77237	1.0333	1.73795	0.581009	4.85879	2.0091	2.61318	8.78658	2.63588	1.57122	1.1803
BDKRB2	1.19219	0.599869	5.08026	0.495769	2.88007	4.48552	4.43348	1.00521	0.464659	1.68553	1.21612	0.991444	1.62784	1.2391	0.829067	0.721956
CALCRL	0.0497964	0.199646	2.48599	0.294194	0.992798	0.170531	0.853503	2.45838	0.299923	0.792071	0.727983	0.105794	2.2769	1.02224	1.39731	0.937444
CCKBR	0.821397	2.09596	4.87299	5.01111	3.75547	6.00217	3.17848	4.00914	5.57814	1.22533	3.217	4.44978	4.06899	1.36139	6.15753	5.45335
EDNRA	6.73917	6.88694	0.487373	1.71905	0.93582	0.487589	2.37701	1.08444	1.25213	3.62438	1.20979	0.50245	0.28493	3.9925	0.397307	0.657358
EDNRB	1.61624	2.64237	1.62937	4.06329	2.55603	2.59452	2.02556	4.63451	4.83937	5.48663	4.8511	1.04503	2.72595	6.89935	2.94666	1.14106
GALR1	4.56959	16.9346	1.5735	1.38598	1.05703	0.32304	1.33142	1.91577	1.3306	5.20846	1.75248	3.50796	0.878804	1.67011	0.948891	0.509857
GHR	10.5064	4.28704	0.824664	0.482099	1.87402	0.634514	6.67717	1.08725	0.407273	1.27902	0.579669	1.30902	4.84473	1.96175	2.44809	0.814652
GIPR	0.792035	1.26844	3.00599	1.31984	2.11805	2.42259	1.07534	0.917454	1.38591	0.63099	0.542366	0.873875	3.88212	0.367898	3.16204	2.5372
GLP2R	1.25584	5.89562	3.28122	4.13186	3.6987	4.82068	2.98832	2.57725	3.59004	0.527853	2.3904	2.99667	1.89587	0.80935	2.99881	5.56511
GRPR	1.39475	1.27544	6.07049	4.92925	2.17801	3.0342	2.45173	4.02804	5.47977	0.99743	3.36925	2.6455	1.44391	0.868241	3.35478	3.70944
HCRTR1	0.100958	0.354019	0.593458	0.281757	0.281213	0.197763	2.74683	0.21811	0.227677	1.28672	0.493734	0.472881	0.0260859	0.108271	0.0369925	0.132093
LEPR	4.94477	2.06191	2.68436	3.24265	3.03582	3.13351	1.82006	2.50288	3.02113	1.24682	2.5158	1.52896	2.20505	1.03917	5.03748	3.68107
MCHR1	0.539105	1.93538	4.28396	5.35272	3.43152	2.03175	2.75618	5.07851	5.54493	1.94074	3.1476	5.06945	1.35246	0.825001	4.96178	3.30397
MCHR2	2.61891	3.0039	7.74706	5.00315	3.83892	3.03567	2.60709	4.13376	5.29834	1.46679	3.49666	3.97356	2.64716	1.03643	5.07312	5.01743
NPFFR2	0.368845	3.29728	4.31463	3.64396	1.3803	1.68008	2.37834	2.6173	2.96453	2.45804	1.7682	8.7749	1.05056	0.52844	4.86744	3.11912
NPR2	0.784885	3.2292	0.453092	0.504398	3.6576	0.135765	2.36729	0.932943	0.708299	6.08488	1.31677	1.30127	3.94405	0.485936	1.08183	0.999176
NPR3	2.84031	0.89184	1.34943	2.15777	1.19554	3.62972	1.42673	1.37579	1.65399	2.65965	5.23788	0.50111	1.53012	2.51207	1.33345	1.385
NPY1R	1.07683	1.76947	4.61453	0.745449	4.60417	4.26236	5.62287	2.85741	0.632191	1.89556	1.09545	5.22403	5.69558	2.06891	3.74852	6.93714
NPY2R	1.57596	0.915378	3.46187	3.89164	1.67775	4.31304	0.854051	3.65139	3.99794	3.01518	3.97489	1.00701	1.20411	1.50131	1.9752	1.74488
NPY5R	1.90204	2.02974	0.777601	1.87168	7.96417	3.34749	2.74105	5.37766	1.53567	0.623701	2.42954	1.80386	6.15534	1.50219	3.87818	3.90431
NTSR1	5.53853	5.48514	1.77085	2.2357	1.36622	2.77276	6.12946	1.7978	1.50368	6.10304	1.72284	6.20992	1.47589	3.39559	1.08725	4.58762
NTSR2	1.08508	2.62774	2.37559	4.15591	2.31282	1.40732	2.4024	4.72556	4.4599	5.85723	5.25107	0.460527	1.48855	5.7923	1.96944	1.57875
OPRK1	1.99012	3.72873	0.367901	1.15104	1.85475	1.13601	2.58483	1.30793	1.40647	4.34274	3.81926	12.1134	1.11361	6.96682	0.836463	2.54777
OPRL1	2.02683	0.962504	3.27378	3.85428	2.19911	0.22186	0.675927	4.29573	2.78604	1.24702	6.95638	0.624066	1.09776	0.548248	1.14404	2.90015
OPRM1	0.420621	0.522921	0.576279	0.852381	1.49965	6.13732	1.16326	1.19215	1.73945	4.93635	2.34947	1.00118	1.36513	14.1735	1.59532	1.04936
OXTR	2.79454	1.06351	1.61887	3.57422	2.64931	1.39865	3.80175	3.59098	3.86892	2.83605	5.15178	0.862201	2.86448	4.05096	2.58937	1.39197
RAMP1	3.31618	1.47123	2.43816	4.36529	1.76781	0.63743	0.502648	4.22194	3.98945	0.831672	3.25323	0.510089	1.41076	2.33281	1.79336	1.0886
RAMP3	7.26057	2.80265	0.567754	3.50814	2.67342	2.45889	4.72062	3.79748	4.18185	1.25247	3.75774	2.32384	3.49734	2.01861	0.750183	1.23385
RXFP1	2.38457	2.80526	5.77417	5.30003	3.458	4.13276	1.52661	3.74274	5.26765	1.62873	2.52755	4.22024	3.88535	1.42435	5.6065	4.87203
SORT1	0.0866704	0.9889	0.512078	1.83721	1.96201	1.42775	0.384753	2.9851	2.79902	1.81406	2.47096	0.498963	0.540626	7.95237	1.07748	0.708489
SSTR1	6.92362	2.15916	4.18408	3.30516	1.78915	2.87495	9.83648	2.22931	2.84252	4.11155	1.58158	5.06045	1.33347	1.96641	1.68673	5.43728
SSTR2	3.03813	3.22055	3.17193	2.65561	2.82751	6.9501	3.70286	2.17891	2.99503	1.21166	1.43178	5.90291	4.30933	0.711669	4.80064	6.02054
TACR2	1.15043	0.889983	2.39152	0.442693	1.28218	0.369733	3.8813	0.736102	0.47979	3.91431	1.64468	3.35601	0.664728	2.84252	2.58879	2.63228
VIPR1	1.4735	2.12901	3.57601	3.58505	4.36532	8.45216	1.53797	2.7088	3.69143	2.16006	2.20036	2.84542	7.14965	2.20265	6.60058	5.2427
VIPR2	2.76613	4.37841	4.25405	5.24244	2.573	2.78393	0.82593	4.32179	4.94073	3.09853	4.88538	0.633179	1.28246	4.72853	3.51766	1.47652

## Sheet: fig4c
gene	stat	ionotropic_rel_contr	metabotropic_rel_contr
ADCYAP1R1	mean	17.0597	3.75546
ADCYAP1R1	std	6.69339	2.27391
ADCYAP1R1	min	10.0077	1.16955
ADCYAP1R1	25%	13.927	2.31251
ADCYAP1R1	50%	17.8463	3.57955
ADCYAP1R1	75%	20.5856	4.79118
ADCYAP1R1	max	23.325	9.53266
ADIPOR2	mean	17.3339	3.69218
ADIPOR2	std	11.6379	4.83692
ADIPOR2	min	6.9282	0.641958
ADIPOR2	25%	11.0503	1.83504
ADIPOR2	50%	15.1724	2.25337
ADIPOR2	75%	22.5367	2.4878
ADIPOR2	max	29.901	18.5781
APLNR	mean	17.2937	3.70146
APLNR	std	8.42039	3.48746
APLNR	min	9.88349	0.8894
APLNR	25%	12.7153	1.51915
APLNR	50%	15.5472	2.7301
APLNR	75%	20.9988	3.60247
APLNR	max	26.4504	13.3986
BDKRB2	mean	20.0514	3.06506
BDKRB2	std	20.897	3.02491
BDKRB2	min	5.83782	0.587714
BDKRB2	25%	8.05459	1.36
BDKRB2	50%	10.2714	1.88764
BDKRB2	75%	27.1582	3.21365
BDKRB2	max	44.0451	11.9866
CALCRL	mean	13.2444	4.63591
CALCRL	std	10.0119	4.5912
CALCRL	min	4.07175	0.227999
CALCRL	25%	7.90426	1.79761
CALCRL	50%	11.7368	2.69369
CALCRL	75%	17.8307	8.23533
CALCRL	max	23.9246	14.2627
CCKBR	mean	18.082	3.51953
CCKBR	std	13.0447	2.14231
CCKBR	min	3.69028	0.764382
CCKBR	25%	12.5592	2.07097
CCKBR	50%	21.428	3.39369
CCKBR	75%	25.2779	4.67896
CCKBR	max	29.1278	8.0688
EDNRA	mean	12.0756	4.90563
EDNRA	std	12.9523	5.29264
EDNRA	min	3.41565	0.593817
EDNRA	25%	4.6306	1.39335
EDNRA	50%	5.84554	2.48632
EDNRA	75%	16.4056	5.27403
EDNRA	max	26.9656	16.1498
EDNRB	mean	15.9766	4.0054
EDNRB	std	3.85745	3.70717
EDNRB	min	12.4841	0.970309
EDNRB	25%	13.9064	1.595
EDNRB	50%	15.3288	2.3131
EDNRB	75%	17.7228	5.2364
EDNRB	max	20.1169	13.7534
GALR1	mean	13.8097	4.50546
GALR1	std	15.518	4.18502
GALR1	min	3.15954	0.881664
GALR1	25%	4.90737	1.73559
GALR1	50%	6.6552	3.58337
GALR1	75%	19.1348	5.39207
GALR1	max	31.6143	16.526
GHR	mean	11.3825	5.06558
GHR	std	6.50489	5.80112
GHR	min	6.80544	0.96311
GHR	25%	7.65938	1.54481
GHR	50%	8.51332	2.2301
GHR	75%	13.671	7.09922
GHR	max	18.8287	21.6087
GIPR	mean	19.1148	3.28119
GIPR	std	12.7571	2.42394
GIPR	min	4.41892	0.948112
GIPR	25%	15.0033	1.54978
GIPR	50%	25.5876	1.97993
GIPR	75%	26.4628	4.66168
GIPR	max	27.3379	8.15078
GLP2R	mean	16.4575	3.89443
GLP2R	std	15.2867	2.01848
GLP2R	min	2.21595	1.62904
GLP2R	25%	8.38134	2.50491
GLP2R	50%	14.5467	3.18575
GLP2R	75%	23.5783	5.33336
GLP2R	max	32.6098	7.23867
GRPR	mean	14.134	4.4306
GRPR	std	8.76912	3.52797
GRPR	min	4.33195	0.890591
GRPR	25%	10.5839	1.87175
GRPR	50%	16.8358	2.90962
GRPR	75%	19.0351	5.39099
GRPR	max	21.2344	11.4308
HCRTR1	mean	16.9197	3.78777
HCRTR1	std	20.12	4.66616
HCRTR1	min	1.31645	0.225041
HCRTR1	25%	5.56536	1.58584
HCRTR1	50%	9.81427	2.06999
HCRTR1	75%	24.7213	3.68806
HCRTR1	max	39.6283	18.1681
LEPR	mean	17.7393	3.59862
LEPR	std	10.7546	1.83395
LEPR	min	5.4761	1.45598
LEPR	25%	13.8263	2.44145
LEPR	50%	22.1765	2.75815
LEPR	75%	23.8709	4.60598
LEPR	max	25.5653	6.71067
MCHR1	mean	14.8478	4.2659
MCHR1	std	7.82795	3.16028
MCHR1	min	7.89617	0.677757
MCHR1	25%	10.6082	1.82494
MCHR1	50%	13.3203	3.1967
MCHR1	75%	18.3236	6.36735
MCHR1	max	23.3269	10.8357
MCHR2	mean	14.409	4.36715
MCHR2	std	8.16758	2.87334
MCHR2	min	5.18847	1.70835
MCHR2	25%	11.2457	2.48648
MCHR2	50%	17.3029	3.08744
MCHR2	75%	19.0193	5.05631
MCHR2	max	20.7356	10.6103
NPFFR2	mean	16.5476	3.87364
NPFFR2	std	8.10022	3.03517
NPFFR2	min	11.3094	0.524381
NPFFR2	25%	11.8826	1.35397
NPFFR2	50%	12.4558	2.43908
NPFFR2	75%	19.1666	6.5512
NPFFR2	max	25.8774	10.224
NPR2	mean	19.6458	3.15867
NPR2	std	24.436	1.97035
NPR2	min	1.70691	1.36879
NPR2	25%	5.73019	2.06137
NPR2	50%	9.75347	2.56457
NPR2	75%	28.6152	3.96679
NPR2	max	47.4769	8.62003
NPR3	mean	18.7666	3.36156
NPR3	std	12.5234	2.32014
NPR3	min	8.63217	0.710941
NPR3	25%	11.7663	1.71662
NPR3	50%	14.9004	2.40124
NPR3	75%	23.8338	4.91688
NPR3	max	32.7672	7.65158
NPY1R	mean	17.2299	3.71618
NPY1R	std	9.81475	2.42619
NPY1R	min	7.48223	1.07934
NPY1R	25%	12.2896	1.21335
NPY1R	50%	17.0971	3.47567
NPY1R	75%	22.1037	5.22186
NPY1R	max	27.1104	7.80105
NPY2R	mean	18.3395	3.46013
NPY2R	std	11.2761	2.61814
NPY2R	min	10.2529	0.661124
NPY2R	25%	11.8989	1.38005
NPY2R	50%	13.545	2.23311
NPY2R	75%	22.3827	5.0547
NPY2R	max	31.2205	8.62608
NPY5R	mean	16.1691	3.96098
NPY5R	std	11.6989	2.23188
NPY5R	min	2.88162	1.39103
NPY5R	25%	11.7929	2.71539
NPY5R	50%	20.7042	3.40779
NPY5R	75%	22.8128	5.13908
NPY5R	max	24.9214	7.96618
NTSR1	mean	16.131	3.96976
NTSR1	std	10.0889	2.16469
NTSR1	min	5.1404	1.02358
NTSR1	25%	11.7108	2.2668
NTSR1	50%	18.2812	3.60832
NTSR1	75%	21.6263	5.38615
NTSR1	max	24.9715	7.5537
NTSR2	mean	14.5833	4.32694
NTSR2	std	8.70787	3.74239
NTSR2	min	9.53901	0.490568
NTSR2	25%	9.5558	1.77713
NTSR2	50%	9.57259	2.1703
NTSR2	75%	17.1054	6.12553
NTSR2	max	24.6382	13.2469
OPRK1	mean	12.0253	4.91724
OPRK1	std	8.86197	5.64984
OPRK1	min	4.88368	0.719748
OPRK1	25%	7.06647	2.03652
OPRK1	50%	9.24927	3.02908
OPRK1	75%	15.5961	3.6675
OPRK1	max	21.943	19.1386
OPRL1	mean	7.44623	5.97395
OPRL1	std	4.09532	4.5262
OPRL1	min	2.7289	1.10808
OPRL1	25%	6.12393	2.27529
OPRL1	50%	9.51897	4.78061
OPRL1	75%	9.8049	10.1047
OPRL1	max	10.0908	13.2548
OPRM1	mean	19.5563	3.17932
OPRM1	std	14.285	7.22623
OPRM1	min	6.488	0.295902
OPRM1	25%	11.931	0.879279
OPRM1	50%	17.374	1.0522
OPRM1	75%	26.0904	1.34587
OPRM1	max	34.8069	27.1216
OXTR	mean	13.2126	4.64324
OXTR	std	1.90849	3.04367
OXTR	min	11.0536	0.838616
OXTR	25%	12.4816	2.37925
OXTR	50%	13.9097	4.00446
OXTR	75%	14.2921	6.30716
OXTR	max	14.6746	10.802
RAMP1	mean	9.03685	5.60688
RAMP1	std	4.60006	4.29887
RAMP1	min	5.73567	0.74448
RAMP1	25%	6.40966	2.13886
RAMP1	50%	7.08366	5.60041
RAMP1	75%	10.6874	8.74696
RAMP1	max	14.2912	13.2147
RAMP3	mean	10.6249	5.2404
RAMP3	std	8.84116	3.23336
RAMP3	min	4.54335	1.15217
RAMP3	25%	5.55396	2.56572
RAMP3	50%	6.56456	5.13469
RAMP3	75%	13.6657	6.13349
RAMP3	max	20.7669	11.7588
RXFP1	mean	16.4234	3.90229
RXFP1	std	9.52148	2.40425
RXFP1	min	5.43448	1.09395
RXFP1	25%	13.5251	2.1127
RXFP1	50%	21.6158	3.56593
RXFP1	75%	21.9179	4.63126
RXFP1	max	22.2199	8.44188
SORT1	mean	12.2138	4.87374
SORT1	std	3.61192	7.88787
SORT1	min	8.51155	0.183085
SORT1	25%	10.4566	1.0353
SORT1	50%	12.4017	1.37989
SORT1	75%	14.0649	5.17925
SORT1	max	15.7281	29.5579
SSTR1	mean	14.0757	4.44406
SSTR1	std	5.61942	2.57483
SSTR1	min	7.69667	1.29371
SSTR1	25%	11.9666	1.55902
SSTR1	50%	16.2365	5.06061
SSTR1	75%	17.2653	6.11715
SSTR1	max	18.2941	8.44835
SSTR2	mean	19.7413	3.13662
SSTR2	std	16.5166	1.48379
SSTR2	min	3.99596	1.17866
SSTR2	25%	11.145	1.70761
SSTR2	50%	18.294	3.09599
SSTR2	75%	27.614	4.05026
SSTR2	max	36.9339	5.65662
TACR2	mean	17.3933	3.67846
TACR2	std	11.9147	2.93256
TACR2	min	4.14421	0.995315
TACR2	25%	12.476	1.57787
TACR2	50%	20.8078	2.47269
TACR2	75%	24.0179	5.79822
TACR2	max	27.228	10.75
VIPR1	mean	21.22	2.79539
VIPR1	std	15.5889	1.52624
VIPR1	min	5.87482	0.898326
VIPR1	25%	13.3091	1.49382
VIPR1	50%	20.7435	2.27028
VIPR1	75%	28.8925	4.02071
VIPR1	max	37.0416	5.44692
VIPR2	mean	14.8772	4.2591
VIPR2	std	2.72523	3.24984
VIPR2	min	11.8715	0.614334
VIPR2	25%	13.7223	1.61165
VIPR2	50%	15.5731	3.27473
VIPR2	75%	16.3801	6.31063
VIPR2	max	17.1871	9.84969

## Sheet: fig5b_receptors
gene	loading	95%CI_low	95%CI_high
ADCYAP1R1	0.447036	0.349315	0.539092
ADIPOR2	-0.082263	-0.184942	0.0237365
APLNR	0.238499	0.1196	0.347529
BDKRB2	-0.219111	-0.304871	-0.129862
CALCRL	0.178821	0.0914054	0.265592
CCKBR	-0.403306	-0.493955	-0.307362
EDNRA	-0.298873	-0.380906	-0.213336
EDNRB	0.497058	0.415228	0.573916
GALR1	-0.216487	-0.313465	-0.116198
GHR	0.210243	0.115433	0.30503
GIPR	0.259577	0.164466	0.347718
GLP2R	-0.281433	-0.371039	-0.186568
GRPR	-0.356396	-0.446981	-0.260644
HCRTR1	0.0807711	-0.00411473	0.161987
LEPR	0.41328	0.303501	0.512888
MCHR1	-0.376537	-0.487828	-0.256073
MCHR2	-0.434642	-0.535761	-0.32361
NPFFR2	-0.180367	-0.291017	-0.0683076
NPR2	0.104082	-0.0151178	0.22394
NPR3	-0.350454	-0.417983	-0.281803
NPY1R	0.0311185	-0.0751175	0.135977
NPY2R	-0.316312	-0.413207	-0.221849
NPY5R	0.210214	0.0971512	0.321269
NTSR1	0.102128	0.00710724	0.193746
NTSR2	0.483803	0.385588	0.571935
OPRK1	0.377451	0.272332	0.473404
OPRL1	-0.347787	-0.451191	-0.236416
OPRM1	0.392464	0.305565	0.474404
OXTR	0.509388	0.418033	0.594333
RAMP1	0.418535	0.30047	0.526627
RAMP3	-0.3005	-0.412551	-0.177842
RXFP1	-0.444543	-0.539573	-0.343207
SORT1	-0.361174	-0.463633	-0.249452
SSTR1	-0.0631423	-0.168866	0.0428684
SSTR2	-0.231148	-0.329935	-0.128609
TACR2	0.0390012	-0.0639439	0.139087
VIPR1	-0.409725	-0.497971	-0.322392
VIPR2	-0.546858	-0.623981	-0.461923

## Sheet: fig5b_terms
term	loading	95%CI_low	95%CI_high
action	-0.0622943	-0.121536	-0.000675735
adaptation	-0.00938873	-0.0737535	0.0600081
addiction	0.659065	0.59031	0.728336
anticipation	0.642693	0.560421	0.716562
anxiety	0.52143	0.452409	0.590024
arousal	0.462953	0.380203	0.540121
association	0.326218	0.233397	0.423465
attention	0.0268885	-0.0337921	0.0923502
autobiographical memory	0.258307	0.15004	0.361711
balance	0.211267	0.119207	0.310084
belief	-0.0244787	-0.10612	0.0677934
categorization	-0.117498	-0.176779	-0.0539163
cognitive control	0.163057	0.0861751	0.24687
communication	0.0907947	0.0130775	0.174121
competition	-0.00428514	-0.0683043	0.0652771
concept	0.0716301	-0.0128534	0.161984
consciousness	-0.0249049	-0.0965412	0.0479197
consolidation	0.494575	0.400927	0.578754
context	0.266449	0.179422	0.358754
coordination	0.0697263	-0.0238615	0.168956
decision	0.19812	0.0994295	0.303228
decision making	0.322763	0.213363	0.433849
detection	0.0458273	-0.0319202	0.129583
discrimination	0.0606101	-0.0150274	0.142941
distraction	0.111179	0.0194394	0.207917
eating	0.549569	0.462126	0.631009
efficiency	0.0224363	-0.039801	0.0898375
effort	0.114468	0.0374885	0.195648
emotion	0.401128	0.318287	0.478514
emotion regulation	0.365427	0.273795	0.452396
empathy	0.188519	0.105458	0.278075
encoding	0.259231	0.165072	0.352492
episodic memory	0.199394	0.0839005	0.310527
expectancy	0.234725	0.130955	0.341976
expertise	-0.0843466	-0.151594	-0.00658547
extinction	0.42087	0.326527	0.511385
face recognition	0.0266312	-0.0755912	0.141698
facial expression	0.188083	0.0700987	0.294533
familiarity	0.0635999	-0.0317852	0.164531
fear	0.440461	0.368029	0.514419
fixation	-0.000194584	-0.0707295	0.076248
focus	0.165761	0.0833397	0.252238
gaze	-0.116112	-0.176528	-0.048734
goal	0.154586	0.0787817	0.235185
hyperactivity	0.465579	0.373299	0.553587
imagery	-0.0510231	-0.120197	0.0230511
impulsivity	0.461518	0.349438	0.55812
induction	0.284797	0.180546	0.383381
inference	-0.065225	-0.129896	0.00322951
inhibition	0.251129	0.167077	0.34065
insight	0.379909	0.290234	0.470094
integration	0.0196269	-0.0491283	0.0928919
intelligence	0.0490903	-0.0318138	0.140339
intention	-0.227619	-0.27151	-0.180354
interference	0.0118839	-0.0462484	0.0751097
judgment	-0.100445	-0.154846	-0.041737
knowledge	0.0383384	-0.0293756	0.108222
language	-0.0690238	-0.121208	-0.0124417
language comprehension	-0.102407	-0.142299	-0.0594615
learning	0.455205	0.363548	0.547704
listening	-0.0445975	-0.090983	0.00675503
localization	-0.140498	-0.208053	-0.0637481
loss	0.604276	0.514633	0.68098
maintenance	0.0579774	-0.00228034	0.124926
manipulation	0.0258993	-0.0413045	0.0974366
meaning	-0.0664733	-0.115485	-0.0124843
memory	0.177364	0.0966372	0.263356
memory retrieval	0.229789	0.133045	0.330604
mental imagery	-0.0805384	-0.138164	-0.0193703
monitoring	0.0995507	0.0321316	0.170698
mood	0.486398	0.402491	0.565063
morphology	-0.0614763	-0.114813	-0.000398703
motor control	0.138265	0.0368805	0.240211
movement	0.0573752	-0.0371848	0.154354
multisensory	-0.14927	-0.207897	-0.0838875
naming	-0.113786	-0.1654	-0.0577749
navigation	0.149977	0.0493464	0.252165
object recognition	-0.185866	-0.237572	-0.122496
pain	0.337586	0.250167	0.426356
perception	0.0514244	-0.0274938	0.135029
planning	0.0547733	-0.0203339	0.134071
priming	-0.0696728	-0.131811	-0.000791727
psychosis	0.275169	0.170293	0.382921
reading	-0.144206	-0.189262	-0.0977293
reasoning	-0.0562329	-0.113607	0.00433024
recall	0.28556	0.187992	0.379728
recognition	0.0732645	-0.0137846	0.165057
rehearsal	-0.0504905	-0.10559	0.0109881
reinforcement learning	0.551667	0.459077	0.63305
response inhibition	0.203512	0.116459	0.295484
response selection	0.00807113	-0.0586896	0.0800706
retention	0.0727253	-0.00548367	0.162632
retrieval	0.140097	0.0517932	0.232616
reward anticipation	0.621709	0.55354	0.692464
rhythm	0.115528	0.0146863	0.216412
risk	0.502987	0.406013	0.595634
rule	0.0529366	-0.0272285	0.143861
salience	0.344029	0.244591	0.445225
search	0.0760588	0.00623831	0.153378
selective attention	-0.122654	-0.172818	-0.0696592
semantic memory	0.172858	0.0792294	0.270861
sentence comprehension	-0.132754	-0.168306	-0.094839
skill	-0.0715386	-0.128229	-0.0131702
sleep	0.610473	0.525879	0.683631
social cognition	0.136577	0.0345833	0.243195
spatial attention	-0.188512	-0.226885	-0.148413
speech perception	-0.1085	-0.145409	-0.068686
speech production	0.0333116	-0.0374399	0.109583
strategy	0.191999	0.108572	0.284887
strength	0.281559	0.181883	0.37999
stress	0.6142	0.546427	0.679199
sustained attention	0.181816	0.100682	0.277873
task difficulty	-0.0323128	-0.0856357	0.024677
thought	0.197081	0.113704	0.283655
timing	0.207113	0.11045	0.301586
transition	0.484551	0.384662	0.58285
uncertainty	0.23246	0.131761	0.340421
updating	0.0585805	-0.0110096	0.138394
utility	0.310849	0.171742	0.430037
valence	0.418514	0.328526	0.502617
verbal fluency	-0.0449476	-0.0933827	0.00788326
visual attention	-0.203501	-0.247116	-0.158337
visual perception	-0.108558	-0.166701	-0.0440788
word recognition	-0.140967	-0.180806	-0.101352
working memory	-0.0120084	-0.0655452	0.0466495

## Sheet: fig6b
species	dnovemcinctus	mmulatta	hsapiens	pmarinus	mmusculus	ptroglodytes	oanatinus	btaurus	drerio	ccarcharias	sharrisii	ggallus	xtropicalis
xtropicalis	0.656033	0.661934	0.661584	0.535507	0.653716	0.660251	0.665944	0.653958	0.617092	0.660327	0.661418	0.672736
ggallus	0.706129	0.707971	0.709421	0.569778	0.702747	0.707228	0.723695	0.705345	0.621222	0.668355	0.697455
sharrisii	0.743397	0.753536	0.754982	0.553835	0.732169	0.751656	0.732965	0.73941	0.610088	0.657291
ccarcharias	0.66876	0.667993	0.67006	0.573486	0.666381	0.668535	0.673822	0.663881	0.645411
drerio	0.623416	0.622925	0.623932	0.56996	0.6241	0.622437	0.62577	0.620798
btaurus	0.862257	0.878927	0.881634	0.576191	0.838339	0.878466	0.757971
oanatinus	0.762495	0.762486	0.76325	0.585517	0.746455	0.761145
ptroglodytes	0.880044	0.970348	0.991256	0.56514	0.857687
mmusculus	0.835417	0.857628	0.859789	0.566636
pmarinus	0.567464	0.564285	0.565434
hsapiens	0.883109	0.975386
mmulatta	0.880872
dnovemcinctus

## Sheet: fig6c
type	branch	count	mean	std	min	25%	median	75%	max
ionotropic	btaurus	13.0	0.37012810340313806	1.0623187666709284	-0.06896155017551782	0	0	0	3.8238435918857796
ionotropic	ccarcharias	13.0	0.2680845439045222	0.41666189185826547	0.0	0.00122581	0.104781	0.316288	1.3964453611632168
ionotropic	dnovemcinctus	13.0	0.24945019275766744	0.5779967017372264	0.0	0	0	0.00461634	1.9811994026180715
ionotropic	drerio	13.0	0.6346206306231978	1.1775486266522908	-0.11108351282124104	0	0.00113687	0.806574	3.698970004336066
ionotropic	ggallus	13.0	0.8960402559000464	1.099101833770624	-0.04266014235771344	0.0259511	0.266193	1.72973	2.920363909790042
ionotropic	hsapiens	13.0	0.5384615384615384	1.9414506867883017	0.0	0	0	0	7.0
ionotropic	mmulatta	13.0	0.6477140030397521	1.9485735484629696	0.0	0	0	0	7.0
ionotropic	mmusculus	13.0	-0.018969213737583566	0.03782901325049605	-0.1065469295191324	-0.0196169	0	0	0.0
ionotropic	oanatinus	13.0	1.0313651005378002	2.0545322965920074	-0.12714949412322402	0	0.0506103	0.687434	7.0
ionotropic	pmarinus	13.0	0.14948222876518982	0.6143255163276181	-0.2240561811964586	-0.0790572	0	0.00132329	2.1675218456570207
ionotropic	ptroglodytes	13.0	0.24883458166033043	0.8971858432849523	0.0	0	0	0	3.2348495615842956
ionotropic	sharrisii	13.0	0.5973976351174901	1.929891224906393	-0.12457312495679278	0	0	0.196231	7.0
ionotropic	xtropicalis	13.0	0.5055572172593427	1.1336454409561318	-0.17393252979920043	-0.069306	0.000266437	0.165815	3.2348495615842956
metabotropic	btaurus	23.0	0.8124855422672128	2.0165297214712052	-0.1683829426761188	0	0	0.343208	7.0
metabotropic	ccarcharias	23.0	0.6226461331101142	1.4001639607495728	0.0	0	0.000330309	0.373352	5.161835646230955
metabotropic	dnovemcinctus	23.0	0.7966559993213377	2.0056624017934497	-0.09368744540899783	0	0	0.448428	7.0
metabotropic	drerio	23.0	0.8717931619580476	1.9852085570517493	-0.18759280923212962	0	0.000266473	0.731768	7.0
metabotropic	ggallus	23.0	0.7866044815704645	1.0337626633320285	-0.1304833495722643	0	0.439706	1.13036	3.235122391910695
metabotropic	hsapiens	23.0	0.31861742600240595	1.4580937631706767	0.0	0	0	0	7.0
metabotropic	mmulatta	23.0	0.34570427274637333	1.4640543789327545	0.0	0	0	0	7.0
metabotropic	mmusculus	23.0	0.37622793131093035	0.9762258348299805	-0.24283754291887266	0	0	0.214484	3.698883136752638
metabotropic	oanatinus	23.0	1.274043555962639	2.1685899108223974	-0.24769382757351896	-0.0344412	0.0672489	1.90848	7.0
metabotropic	pmarinus	23.0	0.2923684293335236	1.4635516987044443	-0.24383338635595642	0	0	0.000725564	7.0
metabotropic	ptroglodytes	23.0	0.9130434782608695	2.410451551025637	0.0	0	0	0	7.0
metabotropic	sharrisii	23.0	1.1047169101215524	1.85814390401459	-0.11797662998119555	-0.0301797	0.116476	1.4257	7.0
metabotropic	xtropicalis	23.0	0.5718933948351996	0.9653532217333655	-0.13177820029915066	-0.00779135	0	1.00586	3.698970021711275
peptide	btaurus	33.0	0.39121069513114437	0.789651443994882	0.0	0	0	0.396568	3.698970004332448
peptide	ccarcharias	33.0	0.8735078828661055	1.8368586310176427	-0.07194436997903358	0	0	0.64351	7.0
peptide	dnovemcinctus	33.0	0.7111727331193294	1.2001515672801408	0.0	0	0.0571412	1.0038	3.8238435918857796
peptide	drerio	33.0	0.7398728641841302	1.639052754027991	-0.2617459576774927	-0.0764032	0	0.590968	7.0
peptide	ggallus	33.0	0.9353752947724404	1.4939540083330702	-0.22675169011814067	0.107105	0.504746	0.89451	7.0
peptide	hsapiens	33.0	0.8597112870206128	2.3166977741109616	0.0	0	0	0	7.0
peptide	mmulatta	33.0	0.09222151870658286	0.529772291568844	0.0	0	0	0	3.0433101173172346
peptide	mmusculus	33.0	0.16943726758406083	0.702188110391587	-0.142959369009115	0	0	0	3.8238435918857796
peptide	oanatinus	33.0	1.0025443074933371	1.8496922378242293	-0.22887205940424382	-0.0284887	0.117739	1.13013	7.0
peptide	pmarinus	33.0	0.22187223678917908	1.2290356684062504	-0.31714415254570677	0	0	0.000646559	7.0
peptide	ptroglodytes	33.0	0.9198058835799043	2.1540217995403186	0.0	0	0	0	7.0
peptide	sharrisii	33.0	1.0616394014710715	1.726007682279719	-0.2955438697824149	0	0.161463	2.10648	7.0
peptide	xtropicalis	33.0	0.7596243968855293	1.4799974994539182	-0.20688781743129103	-0.0674059	0.124649	0.873543	7.0
